# Supplementary material for: Efficacy of omalizumab in food allergic adults - A retrospective analysis
Source: World Allergy Organ J. 2025 Apr 3;18(4):101048. doi: 10.1016/j.waojou.2025.101048 (PMC11999602; doi:10.1016/j.waojou.2025.101048)
Supplement: Multimedia component 1 [file mmc1.xlsx]

## Sheet: anaphylaxis during treatment
ID	Sex	Year of birth	Atopic histoty (ever/ongoing)	Food allergy	Pretreatment skin prick test	Pretreatment serum total IgE Level (kU/L)	Pretreatment serum specific and/ or recombinant IgE Level (kU/L)	Index anaphylactic reaction	Pretreatment oral food challenge	Omalizumab Dose/ Treatment	Post- / during treatment Oral food challenge	Anaphylactic reactions during treatment	Treatment status	Outcome
BAR18	female	1996	Asthma, FA	cow's milk	SPT positive for cow's milk components (commercial extracts)	404	cow's milk 15.5 kU/l, a-lactalbumin 3.38 kU/l, b-lactalbumin 5.84 kU/l, casein 12.2 kU/l	cow's milk- intentional consumption: urticaria, angioedema, dyspnea	OFC to cow’s milk: (positive to 1ml cow’s milk) urticaria, angioedema, rhinorrhea	300 mg Q4W & cow's milk OIT	OFC to cow’s cheese: no reaction	2 mild anaphylactic reactions associated with cofactors during OIT maintenance phase	ongoing	partial responder
BAR20	female	1992	FA	multiple LTP-associated food allergies to fruits and nuts	SPT positive for almond, peanut, walnut, chestnut, kiwi, peach, banana, LTP (commercial extracts)	240	Pru p3 12.9 kU/l, hazelnut 7.28 kU/l, almond 5.32 kU/l, walnut 23.20 kU/l, pistachio 2.05 kU/l	peanuts- intentional consumption: urticaria, angioedema walnut- intentional consumption: flushing, urticaria, angioedema	not performed	300 mg Q4W & peach juice OIT	not performed	Anaphylaxis Gr. II to UNKNOWN (urticaria, dyspnea) associated with cofactors, before initiation of OIT	treatment stopped after 26 months due to personal reasons	partial responder
BAR31	female	1990	ARC, FA	multiple LTP-associated food allergies to vegetables, fruits and nuts	SPT positive to multiple vegetables, nuts and LTP (commercial extracts)	162	Pru p3 20.2 kU/l, peach 15.6 kU/l, rice 5.9 kU/l, tomato 10.8 kU/l, orange 6.76 kU/l, garlic 11.5 kU/l, onion 11.9 kU/l, lettuce 14.5 kU/l, melon 1.28 kU/L. lentil 9.9 kU/l, grape 13.3 kU/l, mandarin 2.41 kU/l, peanut 7.28 kU/l soy 3.26 kU/l, walnut 15.4 kU/l, chickpea 6.55 kU/l	peach- intentional consumption: urticaria, angioedema	not performed	300 mg Q4W & peach juice OIT	not performed	1 anaphylactic reactions (further data unavailable) associated with cofactors (NSAIDs) during OIT maintenance phase	ongoing	partial responder
BAR40	female	1977	Asthma, ARC, FA	crustaceans, peach and hazelnut	SPT positive to nuts, shrimp, tropomyosin and LTP (commercial extracts)	814	Pru p3 3.19 kU/l, peach 2.8 kU/l, shrimp 3.35 kU/l, cockroach 3.63 kU/l	shrimp- intentional consumption: urticaria, dyspnea	not performed	300 mg Q4W & peach juice OIT	not performed	4 anaphylactic reactions Gr.I to peach juice with cofactors (exercise, NSAIDs, menstruation, alcohol) during OIT maintenance phase	ongoing	partial responder
BAR42	female	1987	Asthma, ARC, FA	multiple LTP-associated food allergies to vegetables, fruits, legumes and nuts	SPT positive to rosacea, legumes, nuts, lettuce, tomato, green pepper, mustard, onion (commercial extracts)	139	peach 9.31 kU/l, lettuce 1.36 kU/l, tomato 6.3 kU/l	tomato- intentional consumption: urticaria, angioedema, dyspnea	not performed	300 mg Q4W & peach juice OIT	not performed	Anaphylaxis Gr. II to walnuts (urticaria, thoracic pain and dyspnea) during OIT maintenance phase	ongoing	partial responder
BAR44	female	1953	Asthma, ARC, FA	multiple LTP-associated food allergies to vegetables, fruits, nuts and legumes	unknown	78	pru p3 3.36 kU/l, peach 7.44 kU/l, lettuce 1.77 kU/l, celery 2.06 kU/l	almonds- intentional consumption: urticaria, angioedema, larengeal oedema	not performed	150 mg Q4W & peach juice OIT	OFC to peeled apple: no reaction OFC to lettuce: no reaction OFC to celery: urticarial, abdominal cramps, vomiting, diarrhea	Anaphylaxis Gr. II to apple plus NSAIDs during OIT maintenance phase	ongoing	partial responder
BAR50	male	1997	AD, asthma, FA	cow's milk	SPT positive for cow's milk components (commercial extracts)	434	a-lactalbumin 0.25 kU/l, b-lactalbumin 0.30 kU/l, casein 84.60 kU/l	cow's milk- intentional consumption: urticaria yogurtt- intentional consumption: urticaria, dyspnea	not performed	300 mg Q4W & cow's milk OIT	not performed	Anaphylaxis Gr. II Anaphylaxis Gr. III Both treatment associated (OIT) due to poor treatment compliance	treatment stopped after 16 months due to compliance	partial responder
LEI01	male	1997	AD, Asthma, FA	cow's milk	SPT ALK cow's milk 10mm SPT (nativ) cow’s milk 20 mm	unknown	cow's milk >100 kU/l, a-lactalbumin >100 kU/l, b-lactalbumin >100 kU/l, casein >100 kU/l	cow's milk- intentional consumption: urticaria, dyspnea	not performed	450 mg Q4W for 2 years long then dose reduced to 300 mg Q4w	OFC to cow's milk (30 ml milk): urticaria	3 anaphylactic reactions Gr. II	ongoing	partial responder
BER02	female	1966	ARC, CSU, FA	gluten, multiple PR-10 associated food allergies	SPT negative for diverse PR-10 food allergens and spices	113	Bet v1 <0,1 kU/l	multiple anaphylactic reactions: urticaria, palmar erythema, vomiting, diarrhea	OFC to gluten: (positive to 10 g gluten) Urticarial, palmar etythema	300 mg Q6W	not performed	Anaphylactic reactions Gr. II/III to tomato paste (palmar erythema, angioedema, diarrhea) Anaphylactic reactions Gr. II/III to UNKNOWN (palmar erythema, angioedema, diarrhea)	ongoing	partial responder
BER05	male	1989	Asthma, FA	Cow’s milk Cashew Haselnuss	SPT (nativ) cow's milk 15 mm SPT (nativ) cashew 12 mm	unknown	cow's milk >100 kU/l, casein >100 kU/l cashew 10,5 kU/l Ana o 3 3,01 kU/l walnuss 48,00 kU/l Cor a 14 50,10 kU/l Cor a 8 <0,1 kU/l	haselnut- accidental consumption: angioedema, dyspnea, hypotension State after multiple Gr. III Anaphylaxis to milk	OFC to cashew: (positive to 100 mg cashews) conjuctivitis, abd. Cramps, vomiting, dyspnea	150 mg Q4W	not performed	4 anaphylactic reactions Gr. III (urticaria, dyspnea, syncope)	treatment stopped aftre 18 months due to patients decision	non responder
